# Supplementary material for: Establishment and Verification of a Novel Gene Signature Connecting Hypoxia and Lactylation for Predicting Prognosis and Immunotherapy of Pancreatic Ductal Adenocarcinoma Patients by Integrating Multi-Machine Learning and Single-Cell Analysis
Source: Int J Mol Sci. 2024 Oct 17;25(20):11143. doi: 10.3390/ijms252011143 (PMC11508839; doi:10.3390/ijms252011143)
Supplement: Supplementary file 1 [file ijms-25-11143-s001.zip]

Archive with 1 entries (1 files):
- ijms-3199673-supplementary.pdf
